# Supplementary material for: A frugal implementation of Surface Enhanced Raman Scattering for sensing Zn2+ in freshwaters – In depth investigation of the analytical performances
Source: Sci Rep. 2020 Feb 5;10:1883. doi: 10.1038/s41598-020-58647-7 (PMC7002737; doi:10.1038/s41598-020-58647-7)
Supplement: Supplementary file 2 — Dataset. [file 41598_2020_58647_MOESM2_ESM.csv]

spectra.index;concentration.index;Nom_manip;numero_spectre;Czn;301.53;303.86;306.19;308.52;310.85;313.18;315.51;317.84;320.16;322.49;324.81;327.13;329.45;331.77;334.09;336.41;338.73;341.04;343.36;345.67;347.99;350.3;352.61;354.92;357.23;359.54;361.85;364.15;366.46;368.76;371.06;373.37;375.67;377.97;380.27;382.56;384.86;387.16;389.45;391.75;394.04;396.33;398.62;400.91;403.2;405.49;407.78;410.06;41…
49;1;113;1;0;40320;39947.6667;39612.3333;39412.6667;39504;39508.3333;39423;39774.6667;40197;40705.6667;41520;41970.6667;41920;41537;40806.6667;39788.3333;38333.3333;36528.6667;34766;32878.3333;31240.6667;30050.6667;28881.6667;28120.6667;27409;26790.3333;26228.3333;25955.3333;25525;25137.3333;24759.6667;24394.3333;24253;23971.6667;23739.6667;23842;23954;24353;24516.3333;24522.6667;24330.3333;23893…
50;2;113;2;1.60E-07;39869;39613.3333;39205.3333;39127.3333;39191;39120.6667;39238.6667;39309.6667;39527.6667;40091;40814;41020.6667;41111.3333;40488;39840.3333;38833.6667;37404;35755;33876.6667;32099.6667;30554;29367;28201;27424;26621;26131;25638;25266.6667;24878;24473;24146.3333;23839.6667;23574;23194.6667;23137.6667;23317.3333;23371;23761.3333;23965.6667;23924.3333;23753.3333;23218.6667;22767;2…
51;3;113;3;3.20E-07;40351;40075.6667;39799;39622.6667;39763.6667;39824;39759.6667;39927.3333;40215.6667;40626.6667;41084.6667;41484.6667;41550;40900;40042.6667;39096;37656;35996.3333;34283.3333;32326.6667;30810.3333;29533.6667;28492.3333;27606.3333;26905.6667;26214.6667;25767;25393.6667;24953;24555.6667;24200.3333;23880;23689.3333;23412.3333;23243.6667;23366.3333;23552.6667;23763.3333;24100.6667;…
52;4;113;4;4.70E-07;42236.3333;41863.3333;41490.3333;41456;41488.3333;41452.6667;41472.6667;41741.6667;42104.3333;42427.3333;42930.6667;43274.6667;42981.6667;42484.6667;41691;40649;39080.3333;37215.3333;35456.3333;33543;31940.6667;30654.6667;29529.3333;28499.3333;27761.3333;27064;26499.6667;26163;25686.3333;25335.6667;24901;24723.3333;24500.3333;24186.6667;24113;24212.6667;24414.6667;24691;24968.…
53;5;113;5;6.30E-07;42446.3333;42118.6667;41811;41824.6667;41737.3333;41691.6667;41904;42076.3333;42318.3333;42645;43176;43466;43319.3333;42738.3333;41872.6667;40792.3333;39350.6667;37573;35664.6667;33752.6667;32188.3333;30731.6667;29522;28562;27731.3333;27031;26606;26121.3333;25791.6667;25398.3333;25088.3333;24714.6667;24512.6667;24331.6667;24194.3333;24321;24519.3333;24824;25032.6667;25040.6667…
54;6;113;6;7.80E-07;42533;42158;42004.6667;41826.6667;41915;41993.3333;42050.6667;42255.3333;42431.6667;42857.3333;43312;43525.3333;43315;42785;41839.3333;40834;39192;37637;35622.6667;33782.3333;32178.3333;30785.3333;29530.3333;28613.6667;27607.6667;27001.3333;26561;26029;25619.6667;25327;25005.3333;24724.6667;24596;24279;24173;24310.6667;24512.6667;24824;25016;24999.3333;24761;24379;23749;23333;…
55;7;113;7;9.30E-07;42308.6667;42078;41887.6667;41715.3333;41862.6667;41973.3333;41897.6667;42009.3333;42317.6667;42600.6667;43032.6667;43229.6667;42997.3333;42490.6667;41672.6667;40497;38968;37331.6667;35407;33575;31913.3333;30551;29281.3333;28410.3333;27591;26881.6667;26336;25862;25472.6667;25172;24794.3333;24558;24316.6667;24097;24106.6667;24271.6667;24349.6667;24662;24816.3333;24874.6667;2460…
56;8;113;8;1.08E-06;42704;42216;42030.6667;42008;42119.6667;42122.6667;42250;42382;42563.6667;42777;43318;43421.6667;43177.6667;42502.6667;41733.3333;40642.6667;39044.6667;37390;35610.3333;33657.6667;31996.3333;30604;29470.6667;28482.3333;27578.3333;26886.6667;26477.6667;25874.3333;25573.3333;25145;24902.3333;24644;24415;24260.3333;24128.3333;24138;24444.6667;24742;24953;24963.6667;24686.6667;243…
57;9;113;9;1.23E-06;42354.6667;41869.6667;41727;41736.6667;41789.3333;41798.3333;41894.6667;42025.6667;42171.6667;42536.6667;42931.6667;43061.6667;42867.6667;42303.6667;41258;40312;38663.3333;37037.6667;35080.3333;33287;31790.3333;30404.3333;29115.6667;28213.6667;27385;26720.3333;26235;25712.3333;25309.3333;24949;24640.3333;24463;24227.3333;24104;24010;24079.3333;24309.6667;24602;24803;24800;2449…
58;10;113;10;1.38E-06;42301.3333;41738.3333;41568.6667;41626.6667;41606.3333;41837.6667;41749;41918.6667;42091.3333;42481;42763.6667;42866.6667;42672.3333;42121;41228.3333;40115.6667;38481.6667;36855.3333;34995;33247.6667;31655;30229.3333;29138.6667;28107;27320;26529.6667;26136;25674;25171;24818.3333;24544;24296;24138.3333;23935.3333;23869;23987;24184.3333;24503;24633.6667;24608;24450.6667;23964;…
59;11;113;11;1.52E-06;41786.3333;41412.6667;41192;41263;41430.3333;41426.3333;41471;41518.6667;41746;42052;42438.3333;42602;42243.6667;41686;40879.6667;39724.6667;38183.3333;36409;34726;32937;31397.3333;29994.6667;28811.3333;27854;26934;26346.3333;25885.6667;25340;24929;24577.6667;24257.6667;24135.3333;23898;23700.6667;23745;23805.6667;24039.3333;24343;24486.6667;24460;24201.6667;23637.3333;23208…
60;12;113;12;1.66E-06;41677.6667;41344.3333;41004.3333;41122;41070.3333;41159.3333;41199;41482.6667;41603.3333;41855.3333;42104.6667;42240.3333;41862.3333;41424.6667;40477;39453.3333;37913;36311.3333;34537;32633;31147.3333;29913.6667;28686.3333;27671;26794.6667;26073.6667;25573;25122.6667;24703;24512.6667;24133;23989.3333;23881.3333;23589.6667;23558.6667;23733.6667;23828.6667;24157.6667;24320.666…
61;13;113;13;1.80E-06;41045.6667;40505.3333;40351.3333;40346.3333;40391.6667;40450.3333;40547;40674;40859.6667;41121.6667;41370;41555;41245;40699.6667;39790.6667;38730;37260;35758;33989.6667;32246;30639.6667;29270;28231;27266;26397.6667;25672;25226.3333;24749.6667;24323;24114.6667;23777.6667;23464;23482.6667;23135;23172;23295;23578;23701.3333;23969.3333;23963.3333;23666.6667;23245;22715.6667;2233…
62;14;113;14;1.94E-06;40149;39819.3333;39575;39692.6667;39581.3333;39809.6667;39812.3333;39958;40151.3333;40328.3333;40773;40891;40651;40063.6667;39258;38055;36453.3333;35061.3333;33407;31670;30175.3333;28873;27722.3333;26741.3333;25940;25233.6667;24707.6667;24404.6667;23880.3333;23584;23296.3333;23153;23133.3333;22862;22830.3333;22950.3333;23122;23338.6667;23516.3333;23422.6667;23255;22874;22311…
63;15;113;15;2.08E-06;41664;41281.6667;41069.3333;41026.3333;41181.3333;41211.3333;41270.3333;41520.6667;41583;41941.3333;42295.3333;42262.3333;41934;41428.6667;40422.3333;39308.3333;37706;36199.6667;34381.3333;32598.3333;31174.6667;29736;28654;27715;26856.6667;26122;25495.6667;25098.3333;24660.3333;24367.3333;24054;23984;23761;23627;23623;23675.3333;23916;24186.3333;24323.6667;24276.3333;24001;2…
64;16;113;16;2.22E-06;41284;40999;40678.6667;40541;40737.3333;40903.3333;40809;41017.3333;41344.6667;41609.6667;41887.6667;41963.3333;41529;40883.6667;40164.3333;39003.6667;37489.3333;35867.6667;34056.6667;32331.6667;30945;29544;28437.6667;27328.3333;26518.3333;25873.3333;25357.3333;24912.3333;24419.3333;24160;23888.3333;23669.3333;23594.6667;23374.3333;23450.6667;23501.3333;23696;23927;24073.666…
161;1;120;1;0;35357.3333;34859;34438.6667;34289.6667;34160.6667;34208.3333;34306.3333;34555.6667;35087.6667;35708.3333;36637.3333;37410;37801;37517.6667;36918.6667;35939;34724;33327;31741.6667;30127.3333;28760;27559.3333;26608.6667;25894.3333;25258.6667;24674.6667;24285;23869.3333;23561.3333;23212.3333;22901;22763;22464;22173.6667;22140;22219;22296.3333;22606.6667;22737.3333;22646.6667;22540.3333…
162;2;120;2;1.60E-07;37211;36781.6667;36288.3333;36171.3333;36032;36037;36147.3333;36471.3333;36809.6667;37372;38130.6667;38802.3333;39153;38867.3333;38103.3333;37322;36023.6667;34493.6667;32922.6667;31347.3333;29819;28626;27627.6667;26733.3333;26117.6667;25546.6667;25104;24676;24454.6667;24123.3333;23729;23563.6667;23289;22978.3333;22820.6667;22824;23067.6667;23414;23461;23470.6667;23262.3333;22…
163;3;120;3;3.20E-07;36275;35795.6667;35451.6667;35170.6667;35154;35171.6667;35260.3333;35527.3333;35768;36205;36967.3333;37444.3333;37735;37383.3333;36828.3333;35940.6667;34715.3333;33267.6667;31743;30177.3333;28774;27635.3333;26588.6667;25764.6667;25097;24601.3333;24092.3333;23732;23425.3333;23063;22747.3333;22527.6667;22237.6667;21989.6667;21913.3333;21822;22129;22278;22471.3333;22449;22325.66…
164;4;120;4;4.70E-07;36121.6667;35705.6667;35395.6667;35248.3333;35063.6667;35204.3333;35245.6667;35384.3333;35755.3333;36131;36776.3333;37284;37252.3333;36990.6667;36336.6667;35447.3333;34280.6667;32968;31433.6667;29922.6667;28392;27278;26248.6667;25526.6667;24828.3333;24234;23849.6667;23477;23122.6667;22753.6667;22474;22135;21961.3333;21747.6667;21720.6667;21646.3333;21777;22022.3333;22239.3333…
165;5;120;5;6.30E-07;35779;35454.3333;35139.6667;34862.3333;34896.3333;34990;35044;35244;35402.6667;35740;36177;36525.3333;36668.6667;36350.6667;35583.3333;34876;33618.3333;32311;30750.6667;29391.3333;27921.6667;26738.6667;25760;25104.6667;24353;23726.3333;23269;22934.3333;22616.6667;22240.6667;21921.6667;21708;21541;21325.6667;21121.3333;21182.3333;21323;21624;21756.3333;21717.3333;21555;21205;2…
166;6;120;6;7.80E-07;35916.6667;35664.6667;35367.3333;35234.3333;35267;35233.3333;35274.6667;35427.6667;35631.3333;35869.6667;36422;36746;36690.3333;36344.3333;35768.3333;34879;33719.3333;32473;30912;29403;28024;26744;25849.6667;25015.6667;24341.3333;23709.3333;23361.3333;22934.6667;22584.6667;22310.6667;21899;21667.3333;21569.3333;21276.6667;21230.6667;21137;21364.3333;21552.3333;21750.3333;2171…
167;7;120;7;9.30E-07;36215;35762.3333;35498;35455.3333;35436;35472.6667;35494;35586.6667;35826;36104.3333;36582;36894.6667;36845.6667;36543.6667;35885.3333;35003.6667;33775;32545.3333;30903;29582.3333;28122;26901;25971;25116.6667;24405.6667;23772;23275.3333;22917.6667;22582;22268.6667;22022.6667;21751.3333;21553.6667;21228.6667;21181.6667;21323.6667;21404;21625.6667;21819.6667;21704.6667;21665;21…
168;8;120;8;1.08E-06;36045;35694;35423.3333;35367.6667;35326.3333;35377;35456.3333;35486.6667;35701;35978;36349;36691;36649.3333;36318.6667;35496;34802.6667;33558.6667;32279.3333;30728;29279.6667;27925;26662;25786.6667;24934.3333;24241.3333;23649.6667;23182.3333;22684.6667;22373.6667;22042;21693.3333;21523;21431;21140.3333;21045;21138;21130.6667;21485.6667;21584.6667;21612.6667;21454.6667;21083;2…
169;9;120;9;1.23E-06;36125;35770;35494.3333;35385.6667;35378.6667;35392.6667;35569.3333;35597;35825;36109.3333;36485;36672.3333;36642.6667;36224.6667;35514;34658.6667;33471.3333;32156.3333;30768;29282.3333;27866;26722.3333;25728;24941;24180;23624.6667;23156;22735.6667;22465;22029.6667;21777;21528.6667;21350.3333;21105.6667;21057.6667;21142.3333;21242.6667;21482;21638;21642;21509;21111;20618.3333;…
170;10;120;10;1.38E-06;36187;35879.6667;35574;35480.3333;35482.6667;35471.6667;35603.3333;35696.3333;35795;36044.6667;36546;36612;36639;36157.6667;35482.3333;34603;33435;32110;30794.6667;29300.3333;27925;26709.6667;25746.3333;24889;24167.6667;23572.3333;23107;22591.6667;22280;22017.6667;21784.6667;21510.6667;21366.3333;21140.6667;21048.6667;21071;21211.3333;21501;21652.3333;21627.3333;21446.6667;…
171;11;120;11;1.52E-06;36074.6667;35786.6667;35540.3333;35559.6667;35487;35590;35723.3333;35681.3333;35911;36059.3333;36501.3333;36684;36652.6667;36156.3333;35384;34639.6667;33331;32068.6667;30543;29197.3333;27770.3333;26654.6667;25746.6667;24841;24203.3333;23517.6667;23085.3333;22637;22377.6667;22031.3333;21784;21566;21393;21202.6667;21098.6667;21114.6667;21275;21573.3333;21636;21615.6667;21468.…
172;12;120;12;1.66E-06;35914.6667;35695.3333;35414.3333;35259;35443;35384.3333;35458;35533.3333;35627.6667;35839;36305;36412.6667;36302.6667;35843.6667;35257.6667;34273;33107.3333;31862;30385.3333;28928.6667;27628.3333;26424.6667;25482;24681.3333;23927;23301.6667;22906.3333;22487.3333;22141.3333;21799.6667;21587.3333;21344.6667;21233;20986.6667;20932;21011.3333;21139;21404.6667;21550.6667;21524;2…
173;13;120;13;1.80E-06;35704.3333;35307.6667;35076;35036.6667;35102.3333;35107.3333;35258;35326;35422.6667;35680.3333;36001.3333;36147.3333;36015;35661;34873;34061.3333;32842.3333;31626.3333;30216.3333;28854.6667;27492.3333;26318.3333;25286;24525.6667;23764.6667;23204;22724.3333;22387;21897;21649;21368.6667;21265.6667;21086.3333;20903.6667;20820;20783;21109.6667;21160.6667;21362.3333;21254.3333;2…
174;14;120;14;1.94E-06;36185;35971.3333;35675.6667;35489.6667;35561.6667;35596.3333;35731.6667;35799.6667;35868;36109.3333;36544.3333;36623.6667;36525.3333;35995.6667;35221.3333;34483.6667;33267.6667;32061.3333;30539.6667;29145.6667;27711.6667;26610.6667;25690;24791;24062.3333;23456.6667;22993.3333;22554.3333;22229.3333;21930;21636;21454;21379.6667;21129.3333;21036.3333;21055.6667;21289.6667;2156…
175;15;120;15;2.08E-06;35682;35433.6667;35207.3333;35050.6667;35119;35186.3333;35208;35345;35544.6667;35712.3333;36073.6667;36167.6667;36010;35563;34820;33948;32774.6667;31592.3333;30123;28789;27474.3333;26211;25330.6667;24460.3333;23716;23133.3333;22652.6667;22240;21847.6667;21678.3333;21383;21159.6667;21037.6667;20913.3333;20830;20894.3333;21034.6667;21222.6667;21364.6667;21331.6667;21092.6667;…
176;16;120;16;2.22E-06;35379.6667;35067;34899.6667;34767.6667;34742.6667;34956.3333;34899.6667;35118.3333;35146.3333;35393;35784.6667;35968.3333;35669.3333;35383.6667;34504;33608.3333;32568;31364.3333;29892.6667;28501;27235.3333;26114.3333;25174.3333;24313.3333;23503;22936.6667;22500.6667;22015.3333;21737.6667;21500.3333;21195.3333;20997.3333;20930;20675;20611.3333;20652.6667;20834.3333;21094.666…
177;1;121;1;0;31898.3333;31350.6667;31166.3333;30908.6667;30795.3333;30769;30858.3333;30951.3333;31301.6667;31861;32530.3333;33006.3333;33138.6667;33064.3333;32365.6667;31564;30504.6667;29279.6667;27917;26443.6667;25180.6667;24227;23460.3333;22819;22170;21807.3333;21435.3333;21125;20925.6667;20577.3333;20261;20008;19847.6667;19595.6667;19461.6667;19378;19561.3333;19908.3333;19859.6667;19936;19796…
178;2;121;2;1.60E-07;33443.6667;33076;32706;32552.6667;32571.3333;32440.3333;32390;32624;32908;33392.3333;34181.3333;34462.3333;34608;34330;33755;32890.3333;31767.3333;30446.3333;29064.3333;27483.3333;26172;25221;24274;23622;23095.3333;22594.3333;22234.3333;21840;21569.6667;21339.6667;20944.3333;20679.3333;20448;20277.3333;20022;20077;20288.3333;20609;20680;20707;20402.6667;20112.6667;19747;19416…
179;3;121;3;3.20E-07;34380.6667;33897;33665.6667;33518;33500;33415.3333;33490;33584.3333;33906.6667;34183.3333;34819;35091.3333;35182.3333;34866;34339;33372.3333;32243.3333;30969;29477.6667;28042.3333;26628.6667;25551.6667;24642.3333;24018;23375;22851.6667;22405.6667;22145;21810.3333;21401;21168;20896;20683.6667;20531.6667;20332.3333;20456.6667;20473.6667;20792.3333;20956;20879.3333;20703.3333;20…
180;4;121;4;4.70E-07;34507.6667;34196;34008.6667;33792.3333;33828.6667;33772.3333;33822;33911.3333;34155.3333;34541.3333;35011;35325.6667;35215;34965.3333;34382;33560.3333;32361.6667;31056;29557.3333;28148.3333;26762.3333;25798.3333;24790.6667;24038.3333;23351;22893.6667;22387;22197.6667;21772.6667;21491.3333;21136.6667;20971.6667;20673.3333;20461.3333;20441.6667;20401.6667;20595.6667;20824;21012…
181;5;121;5;6.30E-07;35579.3333;35268.6667;34763;34711.6667;34758.6667;34738;34805.3333;34992.3333;35146.6667;35434.6667;35991.6667;36377.3333;36407;36111.3333;35372.6667;34589.6667;33223.3333;31973.3333;30454.3333;28810;27431.6667;26434.3333;25514.3333;24647.3333;24004.6667;23414.6667;22995.3333;22687.6667;22331.3333;21983.6667;21620.6667;21497.6667;21238;20954.6667;20914.6667;20910.6667;21104;2…
182;6;121;6;7.80E-07;36438.3333;35978.6667;35816.3333;35596;35585.3333;35674.6667;35711.3333;35805.3333;35992;36347.6667;36854.3333;37210.6667;37175;36877.3333;36112;35140.6667;34052;32562.6667;31018.6667;29470.6667;28095.6667;26902.3333;25889.6667;25145;24373.6667;23829.3333;23423;23074;22760;22279;21964.6667;21786.3333;21639.6667;21331.6667;21329;21353;21506.3333;21834.3333;21866.3333;21895.666…
183;7;121;7;9.30E-07;36534.6667;36193.3333;35829;35712.3333;35771.3333;35741;35930;36075.6667;36141.6667;36536;36911;37256.3333;37139.3333;36816.3333;36133;35273.6667;33933.6667;32499.3333;31025.3333;29436.3333;27995.3333;26840.3333;25927;25126.6667;24390.6667;23872.6667;23406;23090.3333;22750.6667;22337;21967.3333;21806.3333;21618;21376.6667;21269;21381;21483.3333;21768;21979.6667;21912.3333;217…
184;8;121;8;1.08E-06;36747;36422.3333;36140;35916.3333;36005;36060;36114.3333;36239.3333;36366.3333;36699;37225.3333;37450.3333;37359.3333;37030.3333;36282.6667;35494.6667;34110;32682.3333;31188;29631.3333;28179.3333;27067.3333;25983.3333;25336.6667;24471;23916.3333;23412.3333;23046.3333;22732;22329.6667;22050;21876.3333;21709;21435.6667;21415.3333;21424.6667;21561.6667;21891.3333;21942.6667;2197…
185;9;121;9;1.23E-06;35807.6667;35265;35147;34939.6667;34951.3333;34972.3333;35119.3333;35192.3333;35454.6667;35798.3333;36074.6667;36284.6667;36212.6667;35794.6667;35099;34214.3333;32926;31686.6667;30208.6667;28740;27411;26207.6667;25338.6667;24447.6667;23729;23160;22775.3333;22370;21998;21636.3333;21353.6667;21099.3333;21098;20850;20722;20820;21031;21169;21306.3333;21245;21119.6667;20657.6667;2…
186;10;121;10;1.38E-06;36845.6667;36455;36174.3333;35985;36093.6667;36306.3333;36358.6667;36424.3333;36646;36888.6667;37149.3333;37396.6667;37314.6667;36853;36143.3333;35244;33965.6667;32624;31091.6667;29618.6667;28280.3333;27101.6667;26046;25163.3333;24442;23777;23382.3333;23019;22616;22253.3333;22004;21832;21685.6667;21535.6667;21350.3333;21390.6667;21668;21806.6667;21967.6667;21999;21732.3333;…
187;11;121;11;1.52E-06;35850.6667;35480;35278;35140;35204.6667;35195;35309.3333;35497;35559.6667;35732;36199.6667;36465;36172;35757.6667;35081.3333;34216.6667;33015.6667;31653;30151;28743.6667;27480.6667;26312.3333;25308.3333;24540.6667;23696.3333;23174.3333;22648.6667;22329.3333;22033.3333;21702.3333;21410.3333;21189.6667;21095;20861;20797.3333;20854.3333;21060.3333;21321.3333;21333.3333;21324.3…
188;12;121;12;1.66E-06;37239.6667;36970;36626;36542.3333;36557;36652.6667;36754;36826.3333;37019.3333;37195.3333;37704.6667;37954.6667;37654.6667;37285.3333;36488;35567.3333;34378;33087.6667;31422.6667;29963.6667;28454;27402.6667;26297.3333;25499.6667;24642.6667;24088.6667;23618;23264.3333;22895;22587;22208.3333;22052.6667;21826.6667;21661;21606.3333;21723;21867;22091;22143;22220.3333;21898.3333;…
189;13;121;13;1.80E-06;36559.3333;36124.6667;35892.6667;35748;35899;35959.6667;36064;36093.3333;36328;36498.3333;36839.6667;36919.3333;36777.3333;36233;35509;34664.6667;33483;32151.3333;30672.3333;29206;27786.3333;26666.3333;25763.3333;24770.3333;24067;23468.3333;22947.3333;22607;22242.6667;21944.3333;21608.3333;21521.3333;21373.6667;21180.6667;21058.6667;21172.3333;21347.3333;21585;21623.6667;21…
190;14;121;14;1.94E-06;36647;36304;36049.3333;35975.6667;36050.3333;36008.6667;36111.3333;36399.3333;36453;36751;37092.3333;37157;36935.6667;36482;35691.6667;34791.6667;33595.3333;32357.3333;30891.3333;29422.3333;27953.6667;26781;25862.6667;25059.3333;24232.3333;23607.3333;23080.6667;22693.6667;22431;22114.3333;21706;21606.6667;21453;21355.6667;21201.6667;21317;21360.3333;21733;21769;21703;21553.…
191;15;121;15;2.08E-06;36375;36094.6667;35791;35643.6667;35829;35848.6667;35884;36084.3333;36204;36448;36814;36811;36630.6667;36150;35394.3333;34505;33460.3333;32080.3333;30640.6667;29148;27739.6667;26595;25590.3333;24749.3333;23903.3333;23382.3333;22895;22489;22116.6667;21852.3333;21566.3333;21406;21304.3333;21105.6667;21156;21120.6667;21275.3333;21489.6667;21666;21475.6667;21314.3333;20960.3333…
192;16;121;16;2.22E-06;37077;36545;36341;36164.6667;36320;36521.6667;36484.3333;36533.3333;36720.6667;36977.6667;37310;37500.6667;37289.6667;36643.3333;35897.3333;35158;33807;32574.3333;31010.6667;29597.6667;28204;26964.3333;25957.3333;25138;24266.3333;23645;23152.3333;22767;22470;22037;21869;21631.6667;21481;21332.3333;21366.3333;21411.3333;21533;21842;21895;21833.3333;21547;21278;20847.3333;205…
193;1;122;1;0;34586.6667;34112.6667;33891;33725;33796.3333;33787;33871.3333;34115.6667;34589;35180.6667;36053.6667;36633.6667;36810;36471.6667;35798;35015.6667;33713.3333;32285.6667;30705;29125.3333;27659.6667;26613;25784.6667;25019.3333;24357.6667;23910;23583.6667;23193;22880.3333;22611;22275.3333;22005.6667;21730;21392;21351.3333;21318;21450;21722.6667;21982;21871.6667;21681;21283.3333;20948.66…
194;2;122;2;1.60E-07;35164.6667;34863;34581.6667;34436;34490.6667;34538.3333;34655.3333;34761.3333;35105.3333;35722.3333;36414.3333;36773.6667;37078.6667;36817.3333;36103;35272.3333;34045;32546.3333;30901;29348.3333;27925.3333;26719.6667;25873;25172.6667;24511;23967.3333;23658;23387.3333;22989.6667;22628;22241.6667;22001.6667;21729.3333;21463;21371;21345;21580;21789.3333;21974.3333;21965.3333;217…
195;3;122;3;3.20E-07;35230.3333;34999.6667;34544.3333;34577.6667;34622;34721.3333;34728;34940.3333;35248.6667;35757.6667;36421.3333;37030.6667;36986.3333;36692.3333;36064.6667;35082.3333;33802;32352.6667;30890.6667;29222.6667;27862.3333;26782;25876.6667;25128.6667;24483.6667;23942;23479;23313.6667;22835.3333;22427.6667;22109.6667;21796.6667;21591.3333;21319.3333;21176.3333;21269;21408.3333;21714.…
196;4;122;4;4.70E-07;35689;35395.3333;35204.3333;35114.6667;35082;35342.3333;35228;35471.6667;35864.3333;36360;37006.3333;37283;37328.6667;37166;36448;35488.3333;34184;32764;31209.3333;29561;28161.3333;26958;26016;25313.6667;24666.3333;24188.3333;23667.3333;23270;22948;22666.3333;22245.3333;22057;21783;21389;21360.3333;21402.3333;21548;21828.3333;22048.6667;21987.6667;21765.3333;21422.6667;21016.…
197;5;122;5;6.30E-07;35880.6667;35614.3333;35307;35315.3333;35336;35478.6667;35589.6667;35672;36075;36521.3333;37135.3333;37375;37497;37126.6667;36486.6667;35600.3333;34286;32835;31178;29577;28226;27083.6667;26151.6667;25340.6667;24671.6667;24139.6667;23674.3333;23330.6667;22927.3333;22593.6667;22251.3333;21991.3333;21846.3333;21461.3333;21329;21455;21651;21872.3333;22052.3333;22037.6667;21853;21…
198;6;122;6;7.80E-07;36317.6667;35955;35677;35598.6667;35832.6667;35744.3333;35775.3333;36074.6667;36404.3333;36864.3333;37471;37747.6667;37773.3333;37487.6667;36837.3333;35894.6667;34576.3333;33174.6667;31484.6667;29846.3333;28434.6667;27146.3333;26247.3333;25505.6667;24835.6667;24308.3333;23908;23503.3333;23176;22827.6667;22478.3333;22096;21973;21592;21589;21550.3333;21670.6667;22037.6667;22265…
199;7;122;7;9.30E-07;36556.6667;36167;36017;35987;36028;36088.3333;36122;36615;36591.3333;37007.6667;37694.3333;37950.3333;38080;37657.6667;36814.6667;36065.3333;34786.6667;33303.6667;31696.6667;30036.3333;28582.3333;27333.3333;26409.3333;25563;24886.3333;24364;23903.3333;23540;23222;22807;22494.6667;22238;22044;21697;21623;21673;21841.3333;22175.3333;22385;22319.3333;22103.6667;21667;21238.3333;…
200;8;122;8;1.08E-06;36570.6667;36319;36099.3333;35959;36096.3333;36237.6667;36308.6667;36480;36756.6667;37233.3333;37780;38063.6667;38186.6667;37807.6667;36963.3333;36102;34869.3333;33371;31657.3333;30121;28659.3333;27401;26418.3333;25656.3333;25051;24435;23945.3333;23536;23194;22841.3333;22498.6667;22240.6667;21981;21788;21686.3333;21799.6667;21870.6667;22184.3333;22372.6667;22322.6667;22094.66…
201;9;122;9;1.23E-06;36940;36524;36247.3333;36194;36360.6667;36454.6667;36609.6667;36784.3333;36989;37404.6667;37919.6667;38304.3333;38281.6667;37856.6667;37155;36264.3333;34987;33377.3333;31787;30245.6667;28870.6667;27563.6667;26624.3333;25784.3333;25073;24460.6667;23985;23725;23271.3333;22917;22480.3333;22274.3333;22108.3333;21821.3333;21761;21795.3333;22037.3333;22227;22532.3333;22549.3333;221…
202;10;122;10;1.38E-06;36719;36403.3333;36209.6667;36106.3333;36177;36361.6667;36498.6667;36557;36805;37301;37746.3333;38051.6667;37980.3333;37556;36781.6667;36061;34808.6667;33287;31691.6667;30090;28612.6667;27464.6667;26445.3333;25671.6667;24909.6667;24344;23855.6667;23503.3333;23142;22701.6667;22427.6667;22188.3333;22038.3333;21736;21589.6667;21744.3333;21917.3333;22094;22453.3333;22397.6667;2…
203;11;122;11;1.52E-06;36407.3333;36184;35874.3333;35909;35986.6667;36109.3333;36161.3333;36407.3333;36659.6667;37108.6667;37558;37797.3333;37798;37318;36755.3333;35737.6667;34443.6667;33072.6667;31545.3333;29943.3333;28550.3333;27258.3333;26371.3333;25502.6667;24826;24180;23754.6667;23268;22951.3333;22656.6667;22286.6667;22098.3333;21923.6667;21559.3333;21430.3333;21616.6667;21765.3333;22107.666…
204;12;122;12;1.66E-06;36452.3333;36192.6667;36001.3333;36036.6667;36069;36139.6667;36214;36453.6667;36656.3333;37101;37664.6667;37902;37832.3333;37530;36713.6667;35832.3333;34479;32978;31451.3333;29861.3333;28442.6667;27283.6667;26264.6667;25487.3333;24752.6667;24151;23733.3333;23322;22971;22661.3333;22321.3333;22070;21844;21591.3333;21492.3333;21640;21732;22028;22252.6667;22277.6667;22039.3333;…
205;13;122;13;1.80E-06;36532.6667;36276.3333;36074;35981;36064.6667;36232;36323.6667;36481.6667;36719.3333;37193;37646;37973.6667;37869.6667;37518;36784.3333;35900.6667;34596;33086;31601;29908;28530;27275.6667;26453.3333;25527.6667;24784.3333;24209.3333;23713;23363.6667;22890.3333;22683.3333;22297;22206;21886.3333;21696.3333;21532.3333;21548.6667;21827.3333;22035.3333;22233.3333;22236;21997;21625…
206;14;122;14;1.94E-06;35985;35655;35527;35444.6667;35558.3333;35708.3333;35839;35935.6667;36247.3333;36598.3333;37096.3333;37333;37272.6667;36831.3333;36205;35313;34016.6667;32602.3333;31074.3333;29481;28076.6667;26901.6667;25857.3333;25155.3333;24361.6667;23745.3333;23354;23018.3333;22627.6667;22339.3333;21930;21656.6667;21559.6667;21315.3333;21208.3333;21336;21468.3333;21744.3333;21948.6667;21…
207;15;122;15;2.08E-06;35891;35571.6667;35333;35331.6667;35476;35555.6667;35672;35918.3333;36128;36641.3333;36952.3333;37258;37151.6667;36879.6667;36167;35269.3333;33917;32604;30989.6667;29436;28076;26784.3333;25923;25141.3333;24473.3333;23720.3333;23251;22883.6667;22659.3333;22234.6667;21909.3333;21620.6667;21541.6667;21251;21154;21295.6667;21441.3333;21730.3333;21908;21785.6667;21619.6667;21249…
208;16;122;16;2.22E-06;36535.3333;36216.6667;35925.6667;36096;36048.3333;36367.3333;36371.6667;36589.6667;36871;37203;37588.3333;37966.3333;37796;37358.3333;36716;35789;34503.3333;33071;31439.3333;29858.6667;28392.3333;27256.3333;26297;25394;24742.3333;24110.6667;23662;23314.3333;23011;22608.6667;22328.3333;22094;21908.6667;21606.3333;21510.3333;21641.6667;21861.6667;22197;22274.3333;22126.6667;2…
209;1;123;1;0;43734;43194.6667;43122.6667;42892;42954;42998.6667;43284.3333;43331.3333;43978.3333;44639.6667;45448.3333;46046;46153.6667;45703.3333;44645.3333;43556;41893.6667;40026.6667;37947.6667;36050;34331.3333;32934.3333;31743.6667;30775;29863.6667;29180.6667;28660.3333;28203.6667;27794.3333;27398.3333;26955.3333;26700.3333;26530.3333;26078;26103.3333;26195.6667;26318.6667;26814;26961.3333;2…
210;2;123;2;1.60E-07;43753.6667;43367;43133.6667;42998.3333;43074.3333;43188;43354;43595.3333;43971;44574.3333;45367.3333;45904;45753.6667;45324;44507.6667;43389;41641.3333;39846.6667;37719;35888.6667;34053.6667;32727.3333;31436;30536.6667;29580.6667;28958.6667;28401;28003.3333;27556.6667;27135.6667;26728.3333;26479.3333;26157;25898;25776.3333;25838.6667;26131.6667;26471.3333;26586.3333;26698.333…
211;3;123;3;3.20E-07;42584.3333;42193.6667;41954.6667;41895;42009.6667;42147.3333;42157;42469.6667;42788.3333;43289.3333;43863;44328;44241;43771.6667;42847.6667;41691.3333;40128.3333;38389.6667;36493.3333;34560.6667;32899.6667;31532;30323.3333;29369;28527.3333;27761.3333;27358;26813;26438.3333;26018.6667;25719.6667;25351.3333;25268.6667;24887;24771.3333;24848.3333;25179;25478.3333;25701.3333;2568…
212;4;123;4;4.70E-07;42521.6667;42316;42102.6667;41997.6667;42169.3333;42314.6667;42409;42638;43009;43484.3333;44142.3333;44459.6667;44348.3333;43791.6667;42915.6667;41722.3333;40220.3333;38461.3333;36537.6667;34750.6667;32994.6667;31594.6667;30439.3333;29449;28576.6667;27856;27314.6667;26889.6667;26497.3333;25953.6667;25764.3333;25498;25186.3333;24899.3333;24900.3333;24895.3333;25157.3333;25602.…
213;5;123;5;6.30E-07;42678.6667;42454.3333;42095.6667;42168.3333;42348.3333;42463.6667;42486.3333;42701.6667;43078.3333;43543.3333;44172.6667;44531;44333.6667;43751;42991;41777.6667;40252.6667;38449.3333;36538.6667;34655.6667;33001.6667;31604.6667;30417;29469;28477.3333;27804;27293.3333;26966.3333;26517.3333;26000.6667;25664;25395;25196;24877;24874.3333;24964;25206.3333;25557.6667;25650;25762.333…
214;6;123;6;7.80E-07;42550;42111.3333;42025.3333;41943.3333;42126.3333;42347.3333;42285;42522;42904.3333;43271.3333;43787;44163.6667;44087.3333;43470;42622.6667;41497.3333;39954.6667;38340;36406;34576.6667;32706;31353.6667;30183.3333;29229;28331.6667;27575.6667;27039.6667;26665.6667;26255.3333;25902.3333;25482.6667;25242;25080.6667;24787;24732;24815;24969.6667;25427.3333;25604.3333;25582.6667;252…
215;7;123;7;9.30E-07;42684.6667;42313.3333;42129;42068.3333;42236.6667;42398.6667;42483;42693;42974.3333;43506.3333;44050.6667;44355.3333;44116.6667;43587.3333;42741.3333;41713.3333;40035.3333;38328.6667;36345.6667;34464.6667;32944.6667;31478.6667;30224;29368;28402;27728.6667;27191.3333;26724.3333;26302;25927.6667;25580.6667;25245;25151;24763.6667;24737;24790.6667;25123;25404.6667;25590;25543.333…
216;8;123;8;1.08E-06;42403.6667;42045;41792;41895.3333;42074.6667;42207.6667;42221.3333;42536.6667;42684.3333;43167.3333;43827.6667;44056.6667;43830.6667;43250.6667;42487.3333;41256.6667;39781.6667;38065.6667;36220;34380;32685.6667;31264.6667;30075.6667;29074.6667;28188;27501.6667;26951.6667;26524.3333;26068;25662.6667;25340.3333;25137.3333;24786.3333;24637.6667;24584.3333;24639.6667;24948.6667;2…
217;9;123;9;1.23E-06;42416.6667;41972.6667;41656;41725.3333;41735;41969.3333;42214.3333;42276.3333;42566.3333;43081.6667;43489;43657.3333;43612;42973.6667;42154.3333;41121.3333;39543;37930.6667;36128.6667;34116;32531.6667;31157;29953.6667;28994.3333;28042.6667;27249.6667;26726.6667;26394;26019;25492.3333;25166.6667;24927.6667;24733.6667;24568.3333;24490.6667;24558.6667;24833.3333;25154;25260.6667…
218;10;123;10;1.38E-06;42070;41713;41577.6667;41461.3333;41691.6667;41898.3333;42017.6667;42171.6667;42428;42936;43408;43575.6667;43286.3333;42841.6667;41937.6667;40813.3333;39307;37617;35844;33972.6667;32431;30954.3333;29800.3333;28834.6667;27894.3333;27132.3333;26667;26176.6667;25761.6667;25393;24966.3333;24809;24622;24307.3333;24422.6667;24488;24705;24978;25175.3333;25117.3333;24869.3333;24438…
219;11;123;11;1.52E-06;41757.3333;41509;41340.6667;41337.6667;41541.6667;41572;41813;41875;42193;42588;43106;43179;43014;42619;41743.3333;40572.6667;39109.3333;37412.3333;35669.3333;33878;32291.6667;30795;29659.6667;28692.6667;27677;27032;26415.6667;26072;25662.6667;25265;24866;24677.6667;24493;24248.6667;24167;24414.6667;24588.3333;24883;25055.6667;25018;24810;24214.3333;23766.6667;23208.6667;22…
220;12;123;12;1.66E-06;41470.3333;41218.6667;41162;41132.3333;41277.6667;41358;41514.6667;41707;42043.6667;42304.6667;42756.3333;43003.3333;42782;42217.3333;41297;40306.6667;38800.3333;37093.3333;35452;33524.6667;31886;30579.6667;29414;28421;27530;26841.6667;26328.6667;25876;25538;24991.3333;24737;24457.3333;24401.6667;24100.6667;24025.3333;24199.3333;24331.6667;24623.6667;24850.3333;24762.3333;2…
221;13;123;13;1.80E-06;40669.3333;40535.6667;40218;40167.6667;40347.3333;40541.6667;40678;40964.3333;41140;41645.6667;41988;42038;41889;41252.6667;40482.6667;39376;37855;36393.3333;34677.6667;32817.3333;31328.3333;29897;28819.6667;27813.6667;26947;26227;25804.3333;25323;24898.3333;24511;24231.3333;23976;23845.3333;23640.3333;23582.6667;23706.6667;23994;24180;24335.3333;24375.3333;24097.6667;23616…
222;14;123;14;1.94E-06;40434.3333;40111.3333;39897.6667;39941.6667;40135.3333;40334;40366.6667;40607.3333;40870.6667;41238.6667;41604.3333;41741.3333;41481.3333;40990;39984.3333;39206.3333;37536.6667;36064.6667;34305.6667;32689.6667;31038.6667;29688.6667;28557.3333;27634.3333;26763;26057.3333;25464;24977.6667;24757.6667;24280.6667;24014;23840.3333;23658.3333;23415.6667;23501.3333;23509.6667;23788…
223;15;123;15;2.08E-06;40169.3333;39869;39661.6667;39771.6667;39896.6667;40087.6667;40287.3333;40300.3333;40559.3333;40936;41336.3333;41503.6667;41223;40740;39814.6667;38787.3333;37363.3333;35862.3333;34233;32487;30899;29518.3333;28425;27417;26600.3333;25944.6667;25413;24934.3333;24547.6667;24095;23829.6667;23672.3333;23573.6667;23270;23273.3333;23392.3333;23620;23943.6667;23984;24029.3333;23681;…
224;16;123;16;2.22E-06;39682;39414;39240.3333;39259.6667;39426.3333;39533.3333;39807.6667;39832;40083;40398;40844.6667;40948;40709.3333;40084;39277.3333;38251.6667;36920.6667;35355.6667;33671.6667;32076;30500.6667;29182;28037.6667;27097.6667;26337.3333;25494;24963.3333;24631.3333;24267.6667;23818.6667;23584.3333;23372.3333;23275.3333;22919.3333;22992.3333;23178.3333;23374.3333;23548.3333;23746.33…
225;1;124;1;0;31634.6667;31398;31011.6667;30987.6667;30907.6667;30932.6667;30899;31004;31114.6667;31654;32155.3333;32530;32652.3333;32493;31817.3333;31280.6667;30130.6667;28810.3333;27468;26082.3333;24783;23721.6667;22816;22232.6667;21613.3333;21186;20818;20481.6667;20155.3333;19844.6667;19583.3333;19215.6667;19017.6667;18821.6667;18645;18740.3333;18773.6667;19128.6667;19349.3333;19347.3333;19174…
226;2;124;2;1.60E-07;33408.6667;33117.3333;32890.3333;32636.3333;32685.6667;32665.3333;32666.3333;32759;32868;33287.3333;33845.6667;34317.6667;34472;34211;33548.6667;32706.3333;31586.3333;30217.6667;28748.3333;27183.6667;25963.6667;24838.3333;24096;23220.3333;22540.6667;22030;21577.6667;21333.6667;20948.6667;20575.3333;20323.6667;20093;19878;19627.6667;19501.6667;19495;19613;20015;20144;20137.333…
227;3;124;3;3.20E-07;34338;34080.3333;33737.6667;33687;33673.6667;33714.3333;33630.6667;33734.3333;33949;34432.6667;34801.3333;35293.6667;35338.6667;34989.3333;34425;33565.3333;32425.3333;31001;29537;28052.3333;26754.3333;25547.3333;24592.3333;23872.3333;23109.6667;22582.3333;22080.3333;21853;21428.3333;21110.6667;20751.6667;20388.3333;20311.3333;19979.3333;19981.6667;19920.6667;20088.3333;20403.…
228;4;124;4;4.70E-07;35058.3333;34686;34402.6667;34369.6667;34459.6667;34419.6667;34452.6667;34590.3333;34734.6667;35154.6667;35624;35980.3333;35975.6667;35652.6667;35078.3333;34311.3333;33019.3333;31637.3333;30139;28511;27110;25996;24933.3333;24244.6667;23442.3333;22926.3333;22489.3333;22109.6667;21762.3333;21366.3333;21032.3333;20792.3333;20492;20340.3333;20285.3333;20236.3333;20471.3333;20749;…
229;5;124;5;6.30E-07;35962.6667;35712.3333;35332;35290.3333;35414.3333;35491.3333;35438.3333;35485.3333;35622.3333;36107;36551;37056;36918.3333;36639;35962.6667;35040;33882.6667;32436;30861.3333;29281.3333;27812;26568.3333;25579.3333;24793.3333;24083.3333;23420;22892.6667;22626.6667;22098;21776;21531.6667;21265.6667;21024;20831;20773.3333;20765.3333;20944.3333;21291.3333;21370.3333;21467.3333;212…
230;6;124;6;7.80E-07;36538.6667;36302.6667;36028;35967.6667;36017;36110.6667;36051.6667;36257;36439;36713.6667;37365.3333;37595.6667;37626;37264;36567.3333;35690.3333;34443.3333;32904;31314;29691.3333;28303.3333;27019.3333;25897.6667;25182;24464.3333;23710.3333;23310.6667;22913.6667;22531.6667;22104.3333;21947.6667;21637.3333;21415;21204.6667;21107.3333;21126;21218.3333;21631.3333;21782.3333;2183…
231;7;124;7;9.30E-07;36929;36622;36395.6667;36345;36474;36562.6667;36523;36564.6667;36844.6667;37195.6667;37623;37981;37904.3333;37568.6667;36862.6667;35899.3333;34694.6667;33277;31568.3333;30059;28468.6667;27274.6667;26167;25436;24607.6667;23892.3333;23493;23102.3333;22744.3333;22234.3333;22021;21715.3333;21554.3333;21319;21344;21250;21531.6667;21823.6667;21953.6667;22023.3333;21803.3333;21343;2…
232;8;124;8;1.08E-06;37303.6667;36769.3333;36680.6667;36619.3333;36701;36650.3333;36802;36720;37093.3333;37368.6667;37954.6667;38126.3333;38133.3333;37614.3333;36930;36085.6667;34756.3333;33356;31717.6667;30069;28593;27286.6667;26200.6667;25458;24554.6667;23968.3333;23481;23179.6667;22679;22349.6667;22026.3333;21801.3333;21695.3333;21357.3333;21336;21393.3333;21439.3333;21892.3333;21993.6667;2199…
233;9;124;9;1.23E-06;37110;36882;36644.6667;36529;36735.6667;36786.6667;36720.6667;36896.6667;37113;37383.3333;37900;38160.3333;38021.6667;37611;36900.6667;36027.6667;34857.3333;33314;31702.6667;30050;28700.3333;27336.6667;26285.6667;25387.6667;24640;23947;23491.3333;23023.6667;22691;22255;21950;21668.6667;21588.6667;21365;21344.3333;21342.6667;21503.3333;21927.3333;21960.3333;22038;21796;21356.3…
234;10;124;10;1.38E-06;37112.6667;36721.3333;36574.6667;36476.6667;36564.6667;36581.6667;36683.3333;36897.3333;36920.6667;37404;37764.6667;37928.6667;37894.3333;37499.6667;36863;35873.3333;34555.3333;33237;31580.6667;29952;28550.6667;27264.3333;26246.6667;25378;24524.6667;23888;23369.3333;22990.3333;22646.3333;22189.6667;21930.3333;21687.6667;21567;21308.3333;21302;21306.3333;21491.6667;21749;218…
235;11;124;11;1.52E-06;37312.3333;36896.6667;36663.3333;36515;36635.6667;36726.6667;36801.6667;36981.6667;37080.3333;37461;37915;38171.3333;37947;37671.6667;36884;36061;34555.3333;33183.6667;31620.6667;30069.6667;28528.3333;27268.6667;26215;25426.6667;24561.3333;23912.6667;23426.3333;23017.6667;22600;22306.6667;21884.3333;21699;21602;21291;21240.3333;21332;21570;21796.3333;21966.6667;21988;21839.…
236;12;124;12;1.66E-06;37008.3333;36714.6667;36443.3333;36464.6667;36488.6667;36558.3333;36716;36763.6667;37006.6667;37355;37775;37948.3333;37847;37375;36713;35748;34559.6667;33097;31428.6667;29910;28469.6667;27175;26052;25295;24404.6667;23731.6667;23288.6667;22876.3333;22450.3333;22134.3333;21817.3333;21549.3333;21492.6667;21281.3333;21183.6667;21268.3333;21495.3333;21736;21886.3333;21895;21774.…
237;13;124;13;1.80E-06;36857.3333;36679.3333;36412.6667;36414.3333;36455;36503.3333;36650.3333;36586.3333;36872;37310;37509.3333;37854;37696.6667;37229.6667;36640.3333;35696;34250.3333;32914.3333;31422.6667;29921.6667;28393.6667;27146;26042;25235.3333;24305.3333;23732.3333;23112;22831;22346.3333;22059.6667;21895.3333;21525.3333;21403;21199.6667;21219.3333;21193;21402;21729.3333;21781.6667;21871.6…
238;14;124;14;1.94E-06;36941.6667;36764;36476;36428;36638.6667;36588.6667;36676.6667;36801.6667;36906.3333;37247.3333;37605;37896.6667;37739.6667;37308.3333;36644;35722.3333;34424;33108.3333;31465.6667;29809;28437.6667;27278.3333;26101.3333;25174.6667;24428;23764.6667;23296.6667;22851.3333;22486.3333;22175.3333;21820.3333;21613;21376.6667;21299.3333;21154.6667;21235;21426;21733.3333;21791.6667;21…
239;15;124;15;2.08E-06;36789.3333;36545;36331.6667;36347;36340.3333;36428;36531.3333;36630.6667;36829.6667;37080.6667;37464.3333;37644.6667;37599;37162.6667;36391;35553.3333;34217.3333;32811.6667;31371.6667;29665.6667;28355;27089.3333;25995.6667;25167.6667;24276.3333;23590.6667;23156.6667;22759.3333;22310;21960.6667;21743;21484.3333;21395;21197.3333;21078;21130.3333;21346.6667;21634.3333;21784;21…
240;16;124;16;2.22E-06;36100.3333;35869.3333;35626.6667;35603.6667;35672;35737.6667;35888;35840;36022;36398;36750.6667;37005.3333;36904.3333;36347.3333;35682.6667;34788.3333;33603.6667;32179.6667;30691.6667;29105;27744;26584;25493;24637;23927.3333;23160.3333;22745.6667;22297;21937.3333;21564.3333;21366.3333;21066;20982.6667;20762.6667;20671;20891.3333;20982.3333;21269.3333;21335.6667;21372.6667;2…
241;1;125;1;0;39269.6667;38749.3333;38470.6667;38312.6667;38251;38298.6667;38250.3333;38481.3333;38998.6667;39549.6667;40564.6667;41110.3333;41332.3333;41064.6667;40243;39291;37764;36083.3333;34213.3333;32379;30960.6667;29814;28613.6667;27859.6667;27076;26550;26052;25728.6667;25372.3333;24903.6667;24457.6667;24163.3333;23895.6667;23565.3333;23550.3333;23515.3333;23682;24115.6667;24405;24369;24109…
242;2;125;2;1.60E-07;41290;40741.3333;40584.6667;40353;40315.3333;40307.6667;40423;40517.6667;40862.3333;41533.6667;42353;42897.6667;42986;42779.3333;41885.3333;40845.3333;39203.3333;37547.6667;35609.3333;33872;32055.3333;30748.6667;29695.6667;28752;27950.6667;27407.3333;26825.3333;26463;26056.3333;25537.3333;25173;24895.3333;24620.6667;24275.3333;24167;24346;24550.6667;24921;25131.3333;25122.666…
243;3;125;3;3.20E-07;42213.3333;41913.3333;41589;41492;41422;41470.3333;41498.6667;41634.6667;41978;42610;43332.3333;43726;43744;43394.6667;42562;41583.3333;39877;38078.3333;36225.3333;34239.3333;32578.6667;31273.3333;29980;29146;28307.3333;27554.3333;26996;26629;26230.3333;25670.6667;25374;25111.3333;24825.3333;24542.3333;24542.3333;24629.3333;24758.6667;25206.3333;25351.6667;25432;25163.6667;24…
244;4;125;4;4.70E-07;43667;43167.3333;42937.3333;42826.3333;42901.3333;43055.6667;42935.6667;43173.3333;43364.6667;43900.6667;44402;44843.6667;44734.3333;44354;43468;42432;40646;38964;36939;34997;33209.3333;31825;30654.3333;29636.6667;28710.3333;27925.6667;27386;26895.3333;26438;26068;25608;25290.3333;25195.3333;24941.3333;24869.6667;24926.3333;25257.3333;25484.6667;25872.6667;25799.6667;25552.33…
245;5;125;5;6.30E-07;44527;44083.6667;43823.3333;43666.3333;43814;43911.6667;43808.6667;43961;44398;44912;45458.3333;45881;45720;45454.3333;44433;43346.3333;41627.6667;39773;37792.3333;35796;33934.6667;32570;31266.3333;30330.6667;29372;28597.6667;27974.6667;27479.3333;27017.6667;26609.6667;26213.6667;25954.3333;25728.6667;25473.6667;25376.3333;25451.3333;25680;26189.3333;26408.3333;26501.3333;262…
246;6;125;6;7.80E-07;45139.6667;44732.6667;44370.3333;44287.3333;44485.3333;44483.6667;44573.3333;44658.6667;45029.6667;45525.3333;46112.3333;46403;46342.3333;45862.6667;44934.3333;43749.3333;42083;40279.6667;38185;36302.6667;34472.6667;32908.3333;31696;30585;29628;28886.6667;28121.6667;27734.6667;27239;26828.3333;26469.3333;26206.3333;26009.6667;25673.6667;25637.6667;25759.6667;26065.6667;26401;…
247;7;125;7;9.30E-07;45574.6667;45121;44758;44718.3333;44870.3333;44879.6667;45145;45122;45532.3333;46003.6667;46556.6667;46970.3333;46567;46276.3333;45239.3333;44128;42370;40568.3333;38501.6667;36398;34656;33113.6667;31815.3333;30672;29730;28924.3333;28384;27793.6667;27354.6667;26965;26661.6667;26411;26153.6667;25858;25797.3333;26042;26179.6667;26501;26707.6667;26766.3333;26583.3333;25981.3333;2…
248;8;125;8;1.08E-06;45523.6667;44989;44890;44731.6667;44849.6667;44913;44854.3333;45260.6667;45596.6667;45900.3333;46546.3333;46707;46576.6667;46127.3333;45237;43961.3333;42284.3333;40449;38418.6667;36268.6667;34484;33087.3333;31702.6667;30587;29722.3333;28771.3333;28269;27739.3333;27321.6667;26838.6667;26544.6667;26170;25975.6667;25808.6667;25668.6667;25856.6667;26131;26480.6667;26715.3333;2672…
249;9;125;9;1.23E-06;45395;44979.6667;44632;44565.3333;44729.3333;44698.6667;44960.6667;45046.6667;45310;45781.3333;46377.6667;46607;46260;45917.3333;44873.6667;43709.3333;42068.6667;40151;38249.6667;36138.3333;34405.6667;32880.6667;31625;30469;29523.3333;28664;28045;27612.6667;27140.3333;26676;26300.6667;26129.3333;26003.6667;25628.3333;25592.6667;25848.6667;26004.6667;26356.6667;26557.3333;2663…
250;10;125;10;1.38E-06;45104.6667;44828;44541;44587.3333;44545.3333;44726.3333;44833.3333;44985.6667;45225;45688;46142;46311.6667;46063;45503;44536;43482.3333;41867.6667;39959.3333;37989;36033.3333;34224;32707;31371;30335;29460;28599.6667;27926.6667;27387.3333;27006;26623;26233.3333;25971.3333;25809.6667;25560.6667;25485;25727.3333;25932;26195.3333;26454.6667;26550;26285;25723.6667;25193.3333;245…
251;11;125;11;1.52E-06;45014.3333;44715;44385;44359;44442.3333;44569;44629.3333;44859;45096.6667;45476.3333;45871.6667;46188.6667;45847.6667;45279.6667;44384.6667;43220.3333;41519.3333;39797.3333;37872.6667;35820.3333;34078.6667;32487;31228.3333;30132;29255.3333;28328.3333;27830;27274;26867.6667;26537.3333;26020;25854;25788.3333;25471.6667;25433.3333;25542.3333;25790.3333;26148.6667;26413;26337.6…
252;12;125;12;1.66E-06;44762.6667;44424.6667;44039.6667;44105.3333;44120;44417.6667;44488.6667;44605.6667;44812;45198.6667;45664.6667;45793;45440.3333;44897.6667;44113.6667;42941.3333;41286;39491.6667;37646.3333;35543.3333;33831.6667;32397.6667;31121;30009;28933.3333;28232.6667;27529.6667;27051;26612.3333;26201.6667;25864;25655.6667;25420;25184.3333;25181;25349.6667;25646.3333;25962.3333;26225.33…
253;13;125;13;1.80E-06;44642.6667;44324;44032.6667;43981;44228.6667;44337;44431.6667;44599;44816.6667;45183.3333;45625.3333;45766.3333;45385.3333;44818;43835.3333;42752;41235.3333;39343.3333;37493;35570;33700.6667;32315;31061.3333;30016;29024.6667;28135.3333;27533.3333;27057.6667;26591;26208.3333;25843;25629.3333;25378.3333;25168.6667;25301;25352.6667;25512;25959.3333;26158;26060.3333;25943.6667;…
254;14;125;14;1.94E-06;44698.3333;44279.3333;44011.6667;44078.3333;44163.3333;44304;44323.6667;44605.6667;44819.3333;45185;45559.3333;45665;45320;44756.3333;43974.3333;42758;41241;39499;37492.6667;35554.3333;33816;32237.6667;30977.6667;29936.3333;28961.3333;28149.6667;27470.6667;27087.3333;26531.3333;26143.3333;25968.6667;25629;25515.6667;25281.6667;25237.6667;25360.3333;25643.3333;25905.6667;261…
255;15;125;15;2.08E-06;44694.6667;44405.3333;44093.3333;44074;44203.3333;44337.6667;44347;44704.3333;44860.3333;45237.6667;45615.3333;45686;45338.3333;44799.6667;43860;42706;41225.6667;39305.3333;37505.6667;35606.6667;33783;32355;30914.3333;29909.6667;28985.6667;27998;27503.3333;27019.3333;26641.6667;26132.3333;25830.3333;25562.3333;25458.6667;25232.3333;25250.3333;25297.3333;25614;25996.3333;261…
256;16;125;16;2.22E-06;44002.6667;43561.3333;43314.6667;43298.6667;43432.6667;43643;43759.3333;43827;44094.3333;44473;44717.6667;44919.6667;44513;43837;43037.6667;41904.3333;40487;38700.3333;36803;35048;33250.3333;31814;30549.6667;29474.3333;28407;27577.3333;27047;26513.3333;26101.3333;25713;25372.3333;25268;25118.6667;24915;24874.3333;25002;25193;25508.6667;25712.6667;25656;25498.3333;25006;2437…
257;1;126;1;0;38894;38414.3333;38101.3333;38101.3333;37983;37960;38063.6667;38185;38689.6667;39266.3333;40121;40732;40806.3333;40633.3333;39900.6667;38902.6667;37372.3333;35583.3333;33815.3333;32021;30576.3333;29342.3333;28389.6667;27532.6667;26792.6667;26268.3333;25768;25482;25052;24601.3333;24214.6667;23871.6667;23670.6667;23326.6667;23289.6667;23284;23370.3333;23788.3333;24124;24072.3333;23905…
258;2;126;2;1.60E-07;41422.3333;41048;40587.3333;40553;40743;40722.6667;40782;40933.6667;41339.6667;41903.6667;42669.3333;43228;43224.6667;42676;42119;41056;39427;37680;35739.6667;33657.6667;32323;31001.3333;29789;28939;28036.6667;27321;26860;26417.3333;26096;25716;25296;24879.3333;24665;24381;24345.6667;24382.3333;24579.6667;25018.3333;25233.6667;25253;25035.6667;24479.3333;23952;23544;23346;232…
259;3;126;3;3.20E-07;43467.6667;43185.6667;42898.3333;42781.3333;42841.3333;42887.6667;42958.3333;43151.3333;43584.3333;44151.3333;44906.6667;45445.3333;45471;44901;44060.3333;42975;41146.3333;39443;37372.3333;35337;33692;32299.3333;31041.3333;30141.3333;29270.6667;28461.6667;27951.6667;27597.6667;27103.6667;26619.6667;26265.3333;25896.3333;25680;25314.6667;25250.3333;25441.3333;25595.6667;26103.…
260;4;126;4;4.70E-07;44131.3333;43826.3333;43649;43377;43585;43669.6667;43739.3333;43848.3333;44277.6667;44796.3333;45453.6667;45839.6667;45873.6667;45309.3333;44596.6667;43464.3333;41663;39850;37801.3333;35860;34127;32523.3333;31472.3333;30383.6667;29449;28699.3333;28140.3333;27702.6667;27221.6667;26769.3333;26355;26136.3333;25847.6667;25528.3333;25495.6667;25627.3333;25764;26317;26512.6667;2647…
261;5;126;5;6.30E-07;44537.6667;44214.6667;43835.6667;43702.6667;43863.6667;43960.3333;43972.6667;44131.3333;44550.6667;45045.3333;45689;46214;46125.3333;45472.3333;44786.6667;43554.6667;41884.6667;40012.3333;37995;35883.6667;34097.3333;32664.3333;31478.3333;30396;29580.3333;28880.6667;28313;27727.6667;27254;26848.6667;26446;26185.6667;25901;25698;25508.6667;25631.6667;25943.3333;26313;26651.6667…
262;6;126;6;7.80E-07;45058.3333;44776.6667;44399;44363;44346.6667;44566.3333;44605.6667;44791.3333;45228.3333;45600;46266;46803.3333;46699;46183.6667;45280.6667;44143.3333;42366.3333;40515.6667;38324;36325.6667;34567.3333;33070.3333;31933.6667;30712.6667;29926.3333;29065.3333;28413.6667;27923.3333;27636;27115.6667;26727;26466.3333;26186.3333;25914;25957.6667;25978.3333;26166;26610.3333;26936.6667…
263;7;126;7;9.30E-07;45206.3333;44751.6667;44629.3333;44355.3333;44603.6667;44670;44751.3333;44993;45305.6667;45757.6667;46400.3333;46670.6667;46611.3333;46065.6667;45242.6667;44122.3333;42241;40505.3333;38440.6667;36456;34633.3333;33027.6667;31766.6667;30796.3333;29766.3333;28983;28438.3333;27992.3333;27465.3333;27101.6667;26718.3333;26331.3333;26117.3333;25831.6667;25877.3333;25996.3333;26190;2…
264;8;126;8;1.08E-06;45208.3333;44828.6667;44744.6667;44564.3333;44578;44706;44899.6667;45052;45320;45767.3333;46397;46629;46499;45893;45169;43967;42476;40483.6667;38395.3333;36384.3333;34553.6667;32989.6667;31763.6667;30704.6667;29770;28903.3333;28339.3333;27839.3333;27369.6667;26959;26595.3333;26358;26180.3333;25841;25822;25907;26194;26539.3333;26875;26818.3333;26544.3333;26098.6667;25428.3333;…
265;9;126;9;1.23E-06;45089.6667;44661;44571.3333;44530.6667;44590;44625.6667;44758;45102.6667;45391.6667;45747.3333;46161.6667;46581.3333;46433;45860;45015.3333;43865.6667;42142.3333;40377;38215;36346.6667;34575.3333;32969;31819.3333;30584.6667;29589;28900.3333;28196.6667;27761;27381;26898.6667;26454.3333;26277.6667;26076;25814.6667;25767.3333;25836.3333;26160.6667;26414.6667;26759;26775.3333;264…
266;10;126;10;1.38E-06;44705.3333;44336.3333;44179;44198.3333;44211.3333;44363;44476;44517;44853.6667;45376.3333;45926.6667;46188.3333;46065.3333;45590.6667;44568;43340.3333;41714.3333;39957.6667;37868.6667;35982;34279;32770.6667;31426;30389;29504.6667;28563.3333;28015;27403;27124.3333;26621.6667;26258.6667;25920;25682.3333;25636.6667;25484.3333;25617;25893.3333;26334.3333;26574.6667;26457.6667;2…
267;11;126;11;1.52E-06;44677;44493.3333;44079.3333;44229;44253.3333;44283.3333;44470.3333;44798.6667;45118.6667;45356.6667;45917;46087;45836.3333;45458;44473;43376.3333;41758.3333;39938.6667;37937.6667;35923;34330.3333;32745.3333;31499.6667;30339.6667;29335.6667;28527.3333;27893;27410.6667;26983.3333;26659.3333;26322.3333;25983.3333;25848.3333;25581.6667;25493.3333;25589.6667;25885.6667;26232;264…
268;12;126;12;1.66E-06;44537.3333;44185;44039.6667;44004.3333;44183.6667;44250.6667;44488.6667;44600.3333;44830;45268;45703;45914.6667;45607;45062.6667;44311.6667;43176;41469;39728;37671;35770.3333;34028;32529.6667;31243.6667;30149.3333;29146;28412;27740;27211.6667;26726;26397;26019.3333;25815.6667;25610.6667;25448.3333;25336.6667;25533;25777.3333;26130.3333;26356.3333;26301.6667;26181.6667;25680…
269;13;126;13;1.80E-06;44278;44025.3333;43718.6667;43719;43924.3333;43919.3333;44094.3333;44275.3333;44655.6667;44956.3333;45480.3333;45536.6667;45325;44709.6667;43811.3333;42719;40958.6667;39303.6667;37365;35562;33777.3333;32361.6667;31101.6667;29890.6667;28931.3333;28191.6667;27672;27029.3333;26656.3333;26263.6667;25914;25723.3333;25501.6667;25159;25256;25362.6667;25591.3333;25981;26090;26226.6…
270;14;126;14;1.94E-06;44258;43733.6667;43696.3333;43616;43829.6667;43889.3333;44163.6667;44261;44597.6667;44939;45289.6667;45428;45154;44561.6667;43698;42547.3333;40946.6667;39171.6667;37401;35458.6667;33699.3333;32251.3333;31027.6667;29824;28800;28107.6667;27458.3333;27022;26518;26156;25804.3333;25593.6667;25427.6667;25232.6667;25182.3333;25321.6667;25540.3333;25900;26014.6667;26115.3333;25815;…
271;15;126;15;2.08E-06;43767.6667;43519.6667;43361;43409;43508.3333;43661.3333;43730.6667;43842.6667;44106;44473;44983.6667;45182.3333;44733.6667;44298.6667;43323.3333;42211.6667;40552.3333;38934.6667;37081;35163.3333;33537.3333;32037.6667;30734;29624;28611.6667;27778.6667;27326.3333;26654;26303.6667;25907.3333;25591.3333;25364;25238.3333;25033.3333;25039.3333;25175.3333;25364;25761.6667;25902.66…
272;16;126;16;2.22E-06;43714.3333;43288.6667;43202;43194;43264;43457;43587.3333;43731.6667;44030;44475;44851.3333;44760;44489.3333;43861.3333;43118;41936.3333;40342;38712;36855.3333;35007;33294.3333;31854.6667;30620;29456;28482.6667;27773.3333;26996;26587.6667;26301;25785.6667;25384.3333;25279.3333;25086;24952.3333;24901.3333;25083.3333;25302.3333;25616.6667;25823.6667;25754.6667;25559.3333;25010…
273;1;127;1;0;38759;38377.3333;38166.6667;38093.3333;38004.6667;38074;38006.6667;38165.6667;38466.3333;39073;39541.3333;39969.6667;39844;39535;38854.6667;37936.3333;36411.3333;34739;32903;31204.3333;29693.6667;28459;27493.3333;26650.6667;25935.6667;25344.3333;24770;24437;24024.6667;23645;23317.6667;22980.6667;22869.3333;22519;22383;22516.3333;22671;23032;23375.3333;23259;23061.6667;22614.3333;220…
274;2;127;2;1.60E-07;42803.3333;42468.3333;42175.3333;42113.3333;42103.6667;42011;42111;42303;42520;43011.3333;43553;43908.6667;43973;43362;42743.6667;41534;39905.3333;38211;36139.6667;34243.3333;32620.6667;31150.6667;30000.6667;28955.3333;28116;27490;26962;26600.6667;26047.3333;25728.6667;25321;24933;24879;24482;24473.3333;24479.3333;24725;25090.3333;25334.6667;25438;25146.6667;24621.6667;24034.…
275;3;127;3;3.20E-07;45011;44634;44259;44120;44383;44226.6667;44308.6667;44545.6667;44830.3333;45465;45961.6667;46307.6667;46383;45925;44955.6667;43812.6667;42149.6667;40229;38183;36085;34347.6667;32901;31732.3333;30582.3333;29658;28968;28381.3333;27987.3333;27486.6667;27036.3333;26668;26374;26118.6667;25880.6667;25762;25789.3333;26183.6667;26483.3333;26690.6667;26755.3333;26545;25993.6667;25418.…
276;4;127;4;4.70E-07;44970.6667;44516.6667;44246.6667;44091.6667;44159.3333;44340;44358.6667;44560;44932.6667;45551.3333;46259.6667;46683.3333;46445.3333;46122.3333;45224;44176;42364.6667;40457.3333;38376.6667;36338.3333;34556;33133;31824;30737.6667;29811;29200;28489.6667;28097;27757.3333;27264;26837;26464.6667;26322.6667;25978.6667;25906.6667;26080;26259;26701.6667;26958.6667;26969;26625.6667;26…
277;5;127;5;6.30E-07;45270.6667;44917;44570.6667;44551.6667;44483.6667;44598.6667;44741.3333;45032;45285.6667;45822;46505.6667;46871.3333;46833;46345;45447.6667;44299.6667;42546;40564;38613.3333;36541;34749.6667;33251.6667;32093.6667;30898.6667;29949.3333;29273.6667;28651.6667;28209.3333;27684.6667;27285;26814.6667;26576.3333;26338.3333;26027.6667;25932;26076.6667;26347;26667.3333;27025;26966;266…
278;6;127;6;7.80E-07;45350.6667;44847.3333;44727.6667;44636.3333;44734;44706;44833.3333;45099.6667;45251;45786.6667;46509;46848;46642;46183;45334.3333;44167;42402.6667;40545.3333;38475.6667;36483;34695.6667;33068.6667;31872.3333;30762;29812.3333;29101.6667;28590.3333;28019.6667;27527.3333;27106;26665;26402.6667;26301.3333;25976;25861;26037.6667;26242.6667;26655;26794.3333;26860;26613;26096.3333;2…
279;7;127;7;9.30E-07;45824.3333;45531;45130.3333;45048.3333;45155.3333;45389.3333;45519.6667;45688;46038;46425.3333;47085.6667;47286;47232.3333;46710;45959.6667;44640.3333;42926.3333;41093.3333;38919.6667;37000;35048;33448;32276;31226.3333;30305;29393;28688;28235.3333;27843;27395;27017.3333;26649.3333;26546.6667;26216.6667;26202.3333;26250.6667;26583.6667;26979;27220.6667;27224;26970;26405.3333;2…
280;8;127;8;1.08E-06;46059;45587.6667;45378.6667;45410.6667;45439.3333;45571;45607;45903.3333;46166.6667;46681.3333;47291.3333;47394.6667;47375;46789.6667;45875.6667;44633.3333;42961.6667;41037.3333;38880.6667;36967;35195;33658;32263.3333;31138;30198.3333;29458.3333;28770.6667;28249.6667;27812.6667;27385;27024.3333;26723.6667;26573.3333;26320.3333;26271;26328.3333;26664;26915.6667;27285.6667;2727…
281;9;127;9;1.23E-06;45799.6667;45613.6667;45221.6667;45313;45500.3333;45553;45611;45816.6667;46155.3333;46702.3333;47158.6667;47494.6667;47122;46700;45706.6667;44610;42898;40964;38943;36919;35172;33493;32129.6667;31083;30069;29222.3333;28692;28137.3333;27667.3333;27297.6667;26858;26648;26488.3333;26220.6667;26182.3333;26320;26545.6667;26994.6667;27103.3333;27181;26824;26414;25739;25345.6667;2484…
282;10;127;10;1.38E-06;45877.6667;45527.6667;45197;45192.3333;45327;45383.6667;45550;45763.3333;46086.3333;46619.3333;46968;47338;47106;46544.6667;45544.3333;44355.3333;42725;40814.6667;38711.3333;36663;34971.6667;33392.6667;32096;30950.6667;29936.6667;29256.6667;28505.6667;28035.6667;27614.3333;27216;26820.3333;26655.3333;26407.6667;26151.3333;26139;26238.3333;26519.6667;26809.6667;27024;27137;2…
283;11;127;11;1.52E-06;45656;45348.3333;45047.3333;45009;45033.3333;45376.6667;45559.6667;45639;45927.6667;46465.6667;46737.3333;46970.3333;46825.6667;46175;45227;44062.6667;42436;40660;38572;36616;34816;33190.3333;31872;30826;29873.3333;28998.3333;28422;27884;27402.3333;26961.3333;26748;26359.3333;26276.3333;26082.3333;25956;26158.6667;26418.6667;26709.3333;26918;26894.3333;26715.3333;26261;2556…
284;12;127;12;1.66E-06;45608;45118;44976.3333;44762;45035.6667;45171.6667;45278;45490.3333;45775;46200.3333;46689.6667;46903.3333;46584.6667;46095.3333;45121.3333;43958.3333;42310.3333;40354;38464.6667;36477.3333;34704;33194.3333;31866;30749.3333;29764.3333;29006;28420.3333;27796.6667;27334.3333;26925;26616.6667;26358.3333;26143;25962;25884.3333;26087.3333;26336.6667;26632.3333;26892.3333;26725.3…
285;13;127;13;1.80E-06;45233.3333;44843.3333;44695.6667;44518.3333;44703.6667;44873.6667;45044.3333;45326;45480.6667;45890.3333;46465;46471;46340.3333;45668.6667;44826;43606.6667;42062;40106;38077.6667;36272.6667;34475.3333;32979.3333;31620;30434.3333;29415.3333;28751;28031.6667;27593;27159.3333;26801.6667;26382.6667;26093;26006;25781;25709.3333;25907.6667;26107.3333;26444.3333;26688.3333;26723;2…
286;14;127;14;1.94E-06;44969;44659.3333;44155;44324.6667;44467.3333;44663.6667;44901.3333;44970;45231.3333;45618.6667;46014.6667;46103.6667;45875;45254.6667;44324.3333;43158.6667;41574;39852.3333;37866;36015;34179.6667;32610.3333;31368;30173.6667;29225.3333;28456;27902.6667;27437;27003.3333;26505.3333;26175.3333;25947.6667;25804;25580.3333;25575;25744.3333;25937.6667;26379.3333;26543.6667;26480;2…
287;15;127;15;2.08E-06;44884.3333;44524;44220.6667;44255.6667;44389;44514.3333;44570.6667;44831.3333;45023;45517.3333;45817.6667;45855;45688.6667;44974;44212;43140.3333;41562;39705.3333;37677.6667;35750.3333;34165;32569.3333;31242.6667;30145;29149.3333;28358;27784.6667;27243;26750;26394;26063;25867.3333;25672.3333;25522;25528.3333;25635.6667;25871.3333;26181.3333;26316.6667;26450.6667;26171.6667;…
288;16;127;16;2.22E-06;42902;42638.6667;42439;42451.6667;42506.3333;42737.6667;42906.6667;42981.3333;43292.3333;43560.3333;44023.6667;44020.3333;43734.6667;43184;42160;41206.3333;39709;38073.6667;36146;34403;32839.6667;31320.3333;30114.6667;28969;27954.6667;27279.3333;26655;26233.3333;25791.3333;25359.3333;24999.6667;24894.3333;24690.6667;24536;24550.6667;24677;24969.3333;25218.3333;25295;25292.6…
289;1;128;1;0;29719;29436.6667;29222.3333;29102.6667;29169.3333;29153.3333;29197;29310.6667;29546.3333;30059.3333;30426.3333;30853.3333;30926;30653.6667;30218.6667;29411;28403.6667;27190.3333;25997.3333;24577;23473;22496;21771.6667;21163.3333;20587.3333;20200.6667;19932.3333;19634.3333;19202;18959;18565;18432;18322;17954.3333;17926;18000;18168.3333;18359;18493.3333;18493;18305.6667;18086;17593.66…
290;2;128;2;1.60E-07;30769.3333;30455;30278.6667;30120;30195;30232.6667;30321.3333;30354.6667;30779;31149;31671;31917.3333;31870;31645.3333;31128.3333;30324.6667;29223;27981;26720;25328;24202.6667;23198;22426.3333;21706.3333;21211.6667;20697;20263.6667;20083.3333;19669.6667;19277.6667;19125.3333;18866;18742;18445;18342.6667;18349;18546.3333;18814;18976.6667;18894.3333;18814.6667;18491.3333;18051.…
291;3;128;3;3.20E-07;30906;30638.6667;30467.6667;30314;30328;30451;30502;30593;30873;31314.6667;31600;31972;31950.3333;31622.6667;31249.6667;30447.6667;29327.6667;28074.6667;26708.3333;25424.3333;24110.3333;23190.6667;22446.6667;21840.6667;21126.6667;20716.3333;20286;20060.6667;19714.3333;19289;19077.3333;18878;18679;18435;18384;18421.3333;18538.6667;18785.3333;18945.3333;18975.3333;18804.3333;18…
292;4;128;4;4.70E-07;31335;31107;30819.3333;30804.6667;30843;31009.3333;30927.3333;31096.3333;31370.6667;31661.3333;32153.6667;32430.6667;32357.6667;31988.3333;31591.6667;30862.6667;29703;28376.6667;27104;25728.6667;24529;23562.6667;22732;21988.3333;21359;20918;20553.3333;20184;19857;19608.3333;19291.3333;19079.3333;18884;18622.3333;18522.6667;18582.3333;18722;19078.3333;19224.3333;19122.3333;190…
293;5;128;5;6.30E-07;31313.3333;31040.6667;30821.3333;30762;30831;30952.3333;30922;30911.3333;31250.6667;31597;32065.3333;32413.3333;32260.3333;32028.3333;31456.3333;30760.3333;29658.6667;28277.3333;26912.6667;25609.3333;24409.6667;23474;22580.6667;21905.3333;21317.3333;20759;20457.6667;20079;19760;19517.3333;19158.3333;19013;18814.3333;18644.3333;18548.3333;18554.6667;18728.3333;18996.6667;19123…
294;6;128;6;7.80E-07;31499;31255.6667;31174.6667;31022.6667;31129.6667;31049.6667;31148.6667;31278.6667;31482.6667;31898;32300.6667;32707.6667;32581.3333;32178;31705.3333;30990.6667;29792.3333;28586.3333;27134;25754;24569;23594;22747;22071.3333;21527.6667;20947;20601;20225.3333;19974.3333;19672.3333;19317.3333;19174.3333;18946.6667;18760;18616;18703.6667;18850;19149.6667;19250.3333;19205.3333;189…
295;7;128;7;9.30E-07;31399.3333;31195.3333;30958.6667;30859.3333;31096.3333;31064;31049;31161.3333;31494;31819.6667;32211.6667;32398;32396.3333;32023;31578.3333;30796.3333;29758.3333;28504.3333;27091.3333;25667.6667;24572;23534.3333;22646;22022.3333;21345.6667;20883.3333;20518;20100.3333;19808.6667;19466.6667;19222.6667;19017.6667;18925;18677.3333;18564.3333;18609.3333;18731.3333;19031;19181.3333…
296;8;128;8;1.08E-06;31109.6667;30895;30705.6667;30706;30684.6667;30722.3333;30715.6667;30875.3333;31122.3333;31538.6667;31988;32108;31971;31724;31191;30521;29407.3333;28096;26867.3333;25380.6667;24280.6667;23245;22474.6667;21685.6667;21065.3333;20596.6667;20220;19934;19638;19319.3333;19094.3333;18780;18717.6667;18442;18365.6667;18351;18611.6667;18844;18954;18919.3333;18746.6667;18496.6667;17996;…
297;9;128;9;1.23E-06;31761.3333;31611.6667;31286;31354;31417;31440.6667;31420;31593.3333;31806;32132.6667;32550.6667;32831.3333;32759.3333;32386.6667;31855.3333;31071.3333;30072.6667;28787.3333;27356.3333;26025.3333;24878.3333;23833;22872.3333;22181;21556.6667;21094.3333;20671.3333;20292.6667;20024.3333;19776;19427.6667;19217.6667;19108.3333;18799.6667;18829.6667;18809;19113.6667;19229;19382;1940…
298;10;128;10;1.38E-06;32066.6667;31751.3333;31597;31620.6667;31566.3333;31816.3333;31811.6667;31897;32178;32466;32897;33230.6667;33061.3333;32677.6667;32111.6667;31376;30384;28784;27613;26212;24984.6667;23935.6667;23125.3333;22400.3333;21668.3333;21154;20812;20456.6667;20211.3333;19824.3333;19537.6667;19342;19209;18958.6667;18907;18944;19102;19426;19562.3333;19536.3333;19364.6667;18944.3333;1854…
299;11;128;11;1.52E-06;31887.3333;31599.6667;31362.3333;31331.3333;31498;31447.3333;31595.6667;31747.3333;31943.3333;32323.6667;32670.3333;32936;32817.6667;32549.6667;32078.3333;31126.6667;30113;28803.6667;27385;26028.3333;24856.6667;23759.6667;22975.6667;22220.6667;21493;21152.3333;20715;20306.3333;19996.6667;19708.3333;19443;19267.3333;19210.3333;18916.3333;18862.3333;18902.6667;19015.3333;1931…
300;12;128;12;1.66E-06;31642.6667;31412.6667;31225;31157.6667;31245.3333;31311;31318.6667;31559.3333;31754;32129;32438.3333;32694.6667;32629;32249.3333;31632.6667;30953;29945.6667;28582.6667;27192;25796.3333;24723.6667;23713.6667;22802.6667;22064.3333;21419.6667;20972.6667;20594;20274.6667;19873.3333;19567.6667;19414.6667;19136.3333;18985.3333;18784.3333;18759;18798;18897.6667;19178;19364.3333;19…
301;13;128;13;1.80E-06;32011.3333;31744.6667;31590.6667;31589.6667;31654;31641;31776.6667;31827.6667;32125.3333;32537.6667;32901.6667;33075.6667;33020.6667;32699.3333;32149.3333;31334.6667;30101.3333;28941.3333;27582;26216.6667;25030;23857;22987.3333;22340;21671;21125;20792.3333;20449.3333;20134.6667;19793.3333;19551.6667;19329.6667;19239;19011;18964.3333;18945.3333;19116.3333;19350;19558.3333;19…
302;14;128;14;1.94E-06;31655;31330.3333;31109.6667;31185;31319.6667;31346.6667;31473;31430.6667;31617;32122;32519.6667;32802.6667;32607.6667;32249.3333;31791;31004.6667;29827.3333;28515;27233;25756;24727.3333;23616.3333;22689.3333;22037.3333;21356.3333;20912.3333;20590.6667;20162.3333;19880.6667;19482.6667;19342;19137.3333;19003.6667;18798.3333;18666.6667;18758.3333;18841.3333;19129.3333;19294.33…
303;15;128;15;2.08E-06;31774.6667;31543.3333;31296.6667;31301.6667;31383;31505;31447.6667;31653;31956;32257.6667;32586.3333;32888.3333;32683;32379;31884.6667;31027.6667;30024.6667;28648;27330.3333;26033.6667;24768;23710.3333;22837.3333;22065.3333;21495.3333;20960.6667;20601.3333;20250.6667;19922.3333;19617.3333;19299;19189.6667;19021;18796.6667;18721;18858;18994;19191.6667;19404;19378.3333;19204.…
304;16;128;16;2.22E-06;31697.3333;31456.6667;31360.3333;31332.6667;31367.6667;31464.3333;31602.6667;31616;31934.6667;32280;32547;32944.3333;32759.6667;32318.6667;31857.3333;31150.3333;29962.3333;28644.3333;27306;25988;24751.6667;23780.3333;22817.6667;22136;21546.3333;20953.3333;20584;20269.3333;19914;19621;19423;19139.3333;19062.6667;18826.3333;18807.6667;18801.3333;19001.3333;19203;19419;19323;1…
